# Supplementary material for: Hsa_circ_0001879 promotes the progression of atherosclerosis by regulating the proliferation and migration of oxidation of low density lipoprotein (ox-LDL)-induced vascular endothelial cells via the miR-6873-5p-HDAC9 axis
Source: Bioengineered. 2021 Dec 7;12(2):10420–9. doi: 10.1080/21655979.2021.1997224 (PMC8809926; doi:10.1080/21655979.2021.1997224)
Supplement: Supplemental Material [file KBIE_A_1997224_SM6778.zip]

Archive with 4 entries (3 files):
- supplementary/
- supplementary/sF1.tif
- supplementary/sF2.tif
- supplementary/sF3.tif
